# Supplementary material for: Design, Molecular Docking, Synthesis, Anticancer and Anti-Hyperglycemic Assessments of Thiazolidine-2,4-diones Bearing Sulfonylthiourea Moieties as Potent VEGFR-2 Inhibitors and PPARγ Agonists
Source: Pharmaceuticals (Basel). 2022 Feb 14;15(2):226. doi: 10.3390/ph15020226 (PMC8880361; doi:10.3390/ph15020226)
Supplement: Supplementary file 1 [file pharmaceuticals-15-00226-s001.zip]

Archive with 1 entries (1 files):
- pharmaceuticals-1563407-supplementary.pdf
